# Supplementary material for: High glucose level and angiotensin II type 1 receptor stimulation synergistically amplify oxidative stress in renal mesangial cells
Source: Sci Rep. 2019 Mar 26;9:5214. doi: 10.1038/s41598-019-41536-z (PMC6435641; doi:10.1038/s41598-019-41536-z)
Supplement: Supplementary file 1 — Supplementary Table 1 [file 41598_2019_41536_MOESM1_ESM.xlsx]

## Sheet: Sheet1
	5.5mM glu, DHE		5.5mM glu, Ang II, DHE		13.5mM glu, DHE		13.5 mM glu, Ang II, DHE		13.5 mM glu, Ang II, Olmesartan, DHE
Time	AV	SE	AV	SE	AV	SE	AV	SE	AV	SE
200	0	0	0	0	0	0	0	0	0	0
210	38.7881	4.27174	43.9431	3.11411	29.7567	3.74575	66.7115	27.4079	27.6723	5.67772
220	74.5107	4.50329	85.7896	5.52359	59.9735	6.8328	104.305	26.894	51.6427	6.71841
230	107.889	6.30968	123.213	8.12059	87.1983	5.89605	138.12	27.418	78.7241	9.15967
240	138.367	9.20303	159.902	9.899	115.842	7.62146	178.092	26.7823	106.474	13.9098
250	158.883	9.84698	192.087	11.5467	145.048	8.98321	213.273	29.1881	140.912	15.4519
260	185.381	17.2893	227.471	11.977	164.61	12.749	252.626	33.0555	168.162	14.1563
270	224.432	19.3769	271.671	17.4227	183.432	14.6952	285.96	33.5469	190.459	16.29
280	257.627	19.181	308.725	18.09	205.305	16.9881	348.797	34.9789	217.602	16.6163
290	287.867	22.2489	345.193	20.2087	251.456	35.5221	387.012	31.6214	245.747	17.3906
300	318.705	24.6255	383.371	19.8355	281.337	32.1866	424.814	33.0471	272.839	19.5443
310	353.064	28.0847	420.762	19.6266	312.113	31.2797	482.722	48.475	300.693	21.4546
320	380.12	30.3755	452.24	19.9952	340.406	29.0232	527.44	54.4121	324.471	24.5898
330	421.629	30.4553	491.451	25.0917	381.335	31.978	571.177	55.408	345.923	26.5266
340	456.545	32.2417	525.868	24.9575	397.91	34.7	606.939	56.8431	369.395	26.9181
350	487.264	32.5383	556.353	28.8991	414.428	35.2516	642.994	65.4058	395.945	27.7915
360	520.825	34.512	597.397	29.0091	443.965	33.5238	679.501	65.8647	423.456	30.1777
370	556.607	34.1368	629.889	31.3366	470.061	36.9582	726.198	70.32	449.357	32.3723
380	588.044	37.9067	669.375	29.3609	486.19	32.171	751.477	73.9399	480.271	37.8776
390	622.186	39.3146	704.444	28.7996	513.152	36.6274	784.902	77.1898	507.533	37.9053
400	655.703	39.1174	738.963	30.429	537.155	39.4921	820.698	79.1659	534.654	39.3512
410	692.361	46.211	776.694	33.0845	558.107	37.8634	855.917	85.0564	554.613	40.5368
420	720.718	46.7779	804.834	33.5811	583.088	42.9223	894.773	86.9552	587.181	40.8888
430	761.768	48.2506	852.035	33.4656	594.808	43.7878	956.954	88.5251	610.179	43.8121
440	793.213	51.8996	877.694	33.8787	638.834	37.0082	991.021	89.0751	639.751	44.9282
450	821.036	54.8981	918.533	34.6539	658.302	38.5287	1022.59	91.0484	658.958	45.8388
460	849.013	60.7435	953.05	34.2016	675.678	43.2104	1059.76	92.7707	684.72	44.0325
470	875.132	60.8005	971.276	35.2006	701.143	38.9501	1086.94	100.652	706.179	45.1875
480	911.149	64.9382	1008.15	41.1654	727.88	42.0911	1118.73	100.125	730.798	49.7257
490	935.155	68.0028	1034.8	40.5191	743.297	49.1083	1182.73	135.223	754.87	48.347
500	972.098	68.6998	1075.31	45.115	795.052	39.9321	1209.07	135.038	776.07	50.5576
510	1006.25	67.9216	1100.82	41.3992	819.696	46.898	1260.17	135.025	803.413	51.2829
520	1036.24	72.0482	1139.17	45.7353	847.171	53.0031	1297.04	143.739	835.052	52.641
530	1071.91	68.2176	1177.12	48.5777	867.427	56.7715	1357.99	156.135	857.166	54.7303
540	1099.81	67.78	1218.94	50.8698	894.517	56.9584	1396.73	162.651	885.198	52.6407
550	1126.57	69.1836	1247.24	49.339	905.781	61.8185	1463.62	172.243	914.64	53.6026
560	1157.54	73.944	1277.5	52.0484	934.878	59.7477	1523.27	175.41	935.527	53.7162
570	1199.51	73.0823	1320.57	56.5469	957.225	56.6497	1554.85	182.24	975.245	66.9981
580	1223.88	76.5235	1346.08	60.8667	966.78	63.1196	1592.71	190.004	1000.89	65.3847
590	1252.5	80.1778	1376.55	60.1044	1001.49	65.0339	1625.19	198.112	1020.5	63.201
600	1286.39	79.9338	1409.8	69.601	1028.07	70.9962	1659.59	193.397	1045.74	67.6731
610	1311.95	84.3521	1447.54	65.8723	1046.75	68.1982	1703.27	202.65	1071.76	72.2835
620	1337.52	83.5068	1485.24	71.3709	1070.42	68.2539	1746.91	212.205	1102.17	71.5721
630	1376.34	87.6121	1518.8	72.3942	1098.14	66.9799	1774.38	213.218	1129.73	71.9626
640	1410.85	89.2758	1544.6	79.9644	1121.9	69.885	1811.08	217.132	1160.25	76.0573
650	1445.15	91.9585	1557.69	86.0791	1146.91	66.5778	1845.42	220.877	1188.86	78.0958
